# Supplementary material for: Surveys of Drosophila suzukii (Diptera: Drosophilidae) and Its Host Fruits and Associated Parasitoids in Northeastern China
Source: Insects. 2022 Apr 15;13(4):390. doi: 10.3390/insects13040390 (PMC9024812; doi:10.3390/insects13040390)
Supplement: Supplementary file 1 [file insects-13-00390-s001.zip]

Archive with 1 entries (1 files):
- Supplementary Data S1.xlsx
