# Supplementary material for: Surveys of Drosophila suzukii (Diptera: Drosophilidae) and Its Host Fruits and Associated Parasitoids in Northeastern China
Source: Insects. 2022 Apr 15;13(4):390. doi: 10.3390/insects13040390 (PMC9024812; doi:10.3390/insects13040390)
Supplement: Supplementary file 1 [file insects-13-00390-s001.zip › Supplementary Data S1.xlsx]

## Sheet: Wafangdian
Date	Trap number	crop/noncrop	D. suzukii♀	D. suzukii♂	Tatol	D. melanogaster♀	D. melanogaster♂	Tatol	Other Drosophila	Larvae	Pupa	Adults
6.27	T-1	crop	1	2	3	30	16	46	4	14	0
	T-2	crop	1	1	2	63	58	121	8	209	125
	T-3	crop	0	0	0	48	51	99	5	146	15
	T-4	crop	1	3	4	43	42	85	3	83	3
	L-1	noncrop	0	0	0	34	36	70	7	56	1
	L-2	noncrop	3	0	3	52	42	94	4	222	2
	Total		6	6	12	270	245	515	31	730	146	558
Date	Trap number	crop/noncrop	D. suzukii♀	D. suzukii♂	Tatol	D. melanogaster♀	D. melanogaster♂	Tatol	Other Drosophila	Larvae	Pupa	Adults
7.5	T-1	crop	1	4	5	73	61	134	5	44	20
	T-2	crop	1	3	4	196	37	233	0	573	10
	T-3	crop	5	2	7	70	46	116	8	268	7
	T-4	crop	1	0	1	17	21	38	4	406	22
	L-1	noncrop	4	2	6	34	26	60	0	164	13
	L-2	noncrop	0	2	2	25	26	51	5	256	64
	Total		12	13	25	415	217	632	22	1711	136	678
Date	Trap number	crop/noncrop	D. suzukii♀	D. suzukii♂	Tatol	D. melanogaster♀	D. melanogaster♂	Tatol	Other Drosophila	Larvae	Pupa	Adults
7.12	T-1	crop	0	1	1	75	72	147	13	266	52
	T-2	crop	0	13	13	215	59	274	2	1270	47
	T-3	crop	0	5	5	65	52	117	23	284	3
	T-4	crop	0	3	3	57	11	68	5	331	0
	L-1	noncrop	15	9	24	64	67	131	5	508	76
	L-2	noncrop	0	0	0	64	23	87	63	461	61
	Total		15	31	46	540	284	824	111	3120	239	981
Date	Trap number	crop/noncrop	D. suzukii♀	D. suzukii♂	Tatol	D. melanogaster♀	D. melanogaster♂	Tatol	Other Drosophila	Larvae	Pupa	Adults
7.19	T-1	crop	14	12	26	103	83	186	11	56	0
	T-2	crop	18	20	38	98	91	189	13	186	8
	T-3	crop	1	3	4	25	20	45	12	312	6
	T-4	crop	19	9	28	117	51	168	10	291	24
	L-1	noncrop	8	6	14	51	28	79	3	162	0
	L-2	noncrop	3	1	4	43	32	75	8	52	0
	Total		63	51	114	437	305	742	57	1059	36	923
Date	Trap number	crop/noncrop	D. suzukii♀	D. suzukii♂	Tatol	D. melanogaster♀	D. melanogaster♂	Tatol	Other Drosophila	Larvae	Pupa	Adults
7.26	T-1	crop	11	15	26	113	96	209	9	776	0
	T-2	crop	24	24	48	267	183	450	13	895	84
	T-3	crop	43	55	98	341	201	542	58	911	47
	T-4	crop	32	35	67	367	259	626	26	326	24
	L-1	noncrop	43	13	56	70	88	158	7	719	0
	L-2	noncrop	15	14	29	306	233	539	14	2570	0
	Total		168	156	324	1464	1060	2524	127	6197	155	2975
Date	Trap number	crop/noncrop	D. suzukii♀	D. suzukii♂	Tatol	D. melanogaster♀	D. melanogaster♂	Tatol	Other Drosophila	Larvae	Pupa	Adults
8.2	T-1	crop	219	7	226	263	282	545	25	487	5
	T-2	crop	6	7	13	482	312	794	17	256	48
	T-3	crop	10	12	22	377	244	621	62	441	23
	T-4	crop	28	19	47	794	401	1195	79	502	32
	L-1	noncrop	10	8	18	512	376	888	37	279	15
	L-2	noncrop	7	8	15	452	325	777	6	374	0
	Total		280	61	341	2880	1940	4820	226	2339	123	5386
Date	Trap number	crop/noncrop	D. suzukii♀	D. suzukii♂	Tatol	D. melanogaster♀	D. melanogaster♂	Tatol	Other Drosophila	Larvae	Pupa	Adults
8.9	T-1	crop	3	4	7	96	82	178	52	519	8
	T-2	crop	7	1	8	37	15	52	16	0	0
	T-3	crop	4	6	10	43	26	69	11	432	0
	T-4	crop	6	7	13	26	56	82	8	126	0
	L-1	noncrop	13	8	21	54	43	97	43	59	0
	L-2	noncrop	12	9	21	61	52	113	61	78	0
	Total		45	35	80	317	274	591	191	1214	0	862
Date	Trap number	crop/noncrop	D. suzukii♀	D. suzukii♂	Tatol	D. melanogaster♀	D. melanogaster♂	Tatol	Other Drosophila	Larvae	Pupa	Adults
8.16	T-1	crop	6	2	8	102	34	136	6	144	21
	T-2	crop	3	1	4	50	4	54	1	70	11
	T-3	crop	25	0	25	28	42	70	6	75	14
	T-4	crop	1	2	3	174	94	268	32	51	66
	L-1	noncrop	21	1	22	23	33	56	53	97	10
	L-2	noncrop	0	0	0	97	62	159	25	375	38
	Total		56	6	62	474	269	743	123	812	160	928
Date	Trap number	crop/noncrop	D. suzukii♀	D. suzukii♂	Tatol	D. melanogaster♀	D. melanogaster♂	Tatol	Other Drosophila	Larvae	Pupa	Adults
8.23	T-1	crop	0	0	0	68	18	86	43	203	25
	T-2	crop	0	0	0	3	1	4	12	53	6
	T-3	crop	0	1	1	7	3	10	26	5	0
	T-4	crop	7	0	7	77	90	167	43	175	1
	L-1	noncrop	6	1	7	55	34	89	75	37	12
	L-2	noncrop	1	0	1	34	15	49	25	39	0
	Total		14	2	16	244	161	405	224	512	44	645
Date	Trap number	crop/noncrop	D. suzukii♀	D. suzukii♂	Tatol	D. melanogaster♀	D. melanogaster♂	Tatol	Other Drosophila	Larvae	Pupa	Adults
9.1	T-1	crop	4	0	4	38	11	49	15	78	16
	T-2	crop	0	0	0	0	0	0	0	26	17
	T-3	crop	0	0	0	3	6	9	24	16	3
	T-4	crop	2	3	5	39	42	81	43	23	3
	L-1	noncrop	0	0	0	21	8	29	7	14	4
	L-2	noncrop	0	0	0	13	9	22	11	33	19
	Total		6	3	9	114	76	190	100	190	62	299
Date	Trap number	crop/noncrop	D. suzukii♀	D. suzukii♂	Tatol	D. melanogaster♀	D. melanogaster♂	Tatol	Other Drosophila	Larvae	Pupa	Adults
9.6	T-1	crop	0	0	0	3	2	5	1	76	12
	T-2	crop	0	0	0	0	0	0	0	7	8
	T-3	crop	0	0	0	0	0	0	1	6	0
	T-4	crop	0	0	0	3	1	4	9	0	0
	L-1	noncrop	0	0	0	2	1	3	10	25	0
	L-2	noncrop	0	0	0	4	2	6	0	73	6
	Total		0	0	0	12	6	18	21	187	26	39
			1330	728	2058			24008	2466

## Sheet: Faku
Date	Trap number	crop/noncrop	D. suzukii♀	D. suzukii♂	Tatol	D. melanogaster♀	D. melanogaster♂	Tatol	Other Drosophila	Larvae	Pupa
6.28	T-1	crop	3	0	3	22	5	27	41	0	0
	T-2	crop	1	0	1	11	7	18	32	0	0
	T-3	crop	1	0	1	35	0	35	36	0	0
	T-4	crop	0	0	0	4	0	4	14	2	0
	L-1	noncrop	1	1	2	21	0	21	9	0	0
	L-2	noncrop	7	0	7	1	0	1	8	0	0
	Total		13	1	14	94	12	106	140	2	0
Date	Trap number	crop/noncrop	D. suzukii♀	D. suzukii♂	Tatol	D. melanogaster♀	D. melanogaster♂	Tatol	Other Drosophila	Larvae	Pupa
7.6	T-1	crop	5	2	7	1	0	1	6	0	0
	T-2	crop	3	1	4	2	3	5	13	0	0
	T-3	crop	1	1	2	0	0	0	12	0	0
	T-4	crop	4	1	5	1	0	1	22	10	0
	L-1	noncrop	4	0	4	1	0	1	0	0	0
	L-2	noncrop	6	2	8	7	1	8	8	4	0
	Total		23	7	30	12	4	16	61	14
Date	Trap number	crop/noncrop	D. suzukii♀	D. suzukii♂	Tatol	D. melanogaster♀	D. melanogaster♂	Tatol	Other Drosophila	Larvae	Pupa
7.13	T-1	crop	0	2	2	7	0	7	33	2	0
	T-2	crop	0	0	0	0	0	0	17	6	0
	T-3	crop	1	0	1	4	0	0	47	0	0
	T-4	crop	1	1	2	1	0	1	12	0	0
	L-1	noncrop	5	3	8	23	0	23	3	0	0
	L-2	noncrop	27	15	42	9	1	10	86	0	0
	Total		34	21	55	44	1	41	198	8	0
Date	Trap number	crop/noncrop	D. suzukii♀	D. suzukii♂	Tatol	D. melanogaster♀	D. melanogaster♂	Tatol	Other Drosophila	Larvae	Pupa
7.2	T-1	crop	8	5	13	1	2	3	3	31	0
	T-2	crop	8	4	12	0	0	0	7	0	0
	T-3	crop	18	14	32	4	1	5	12	102	0
	T-4	crop	1	2	3	4	0	4	13	5	0
	L-1	noncrop	19	15	34	13	20	33	8	1	0
	L-2	noncrop	12	9	21	34	21	55	30	0	8
	Total		66	49	115	56	44	100	73	139	8
Date	Trap number	crop/noncrop	D. suzukii♀	D. suzukii♂	Tatol	D. melanogaster♀	D. melanogaster♂	Tatol	Other Drosophila	Larvae	Pupa
8.3	T-1	crop	18	20	38	18	33	51	14	60	0
	T-2	crop	35	25	60	10	7	17	2	3	0
	T-3	crop	22	49	71	37	43	80	5	0	0
	T-4	crop	30	19	49	16	15	31	1	0	0
	L-1	noncrop	20	13	33	17	14	31	11	47	0
	L-2	noncrop	39	65	104	25	37	62	56	1	0
	Total		164	191	355	123	149	272	89	111	0
Date	Trap number	crop/noncrop	D. suzukii♀	D. suzukii♂	Tatol	D. melanogaster♀	D. melanogaster♂	Tatol	Other Drosophila	Larvae	Pupa
8.1	T-1	crop	35	57	92	38	52	90	12	50	0
	T-2	crop	74	89	163	9	8	17	2	3	0
	T-3	crop	48	47	95	58	46	104	9	399	0
	T-4	crop	52	13	65	3	6	9	7	0	0
	L-1	noncrop	66	162	228	185	167	352	204	0	0
	L-2	noncrop	53	83	136	138	143	281	321	0	0
	Total		328	451	779	431	422	853	555	452	0
Date	Trap number	crop/noncrop	D. suzukii♀	D. suzukii♂	Tatol	D. melanogaster♀	D. melanogaster♂	Tatol	Other Drosophila	Larvae	Pupa
8.17	T-1	crop	110	16	126	25	19	33	10	1	0
	T-2	crop	254	37	291	2	4	6	3	0	0
	T-3	crop	237	53	290	27	18	45	1	76	0
	T-4	crop	47	4	51	6	6	12	1	10	0
	L-1	noncrop	36	24	60	106	84	190	226	146	0
	L-2	noncrop	34	68	102	176	111	287	607	0	0
	Total		718	202	920	342	242	573	848	233	0
Date	Trap number	crop/noncrop	D. suzukii♀	D. suzukii♂	Tatol	D. melanogaster♀	D. melanogaster♂	Tatol	Other Drosophila	Larvae	Pupa
8.24	T-1	crop	38	4	42	21	17	38	9	0	0
	T-2	crop	130	13	143	13	1	14	0	0	0
	T-3	crop	27	2	29	29	10	39	6	5	0
	T-4	crop	65	17	82	12	2	14	14	0	0
	L-1	noncrop	42	53	95	69	20	89	445	15	0
	L-2	noncrop	14	23	37	42	11	53	114	152	0
	Total		316	112	428	186	61	247	588	172	0
Date	Trap number	crop/noncrop	D. suzukii♀	D. suzukii♂	Tatol	D. melanogaster♀	D. melanogaster♂	Tatol	Other Drosophila	Larvae	Pupa
9.1	T-1	crop	204	51	255	89	82	171	92	3	0
	T-2	crop	36	33	69	59	49	108	18	0	0
	T-3	crop	25	2	27	1	1	2	21	0	0
	T-4	crop	43	17	60	9	12	21	11	0	0
	L-1	noncrop	33	21	54	7	6	13	369	29	0
	L-2	noncrop	0	0	0	1	2	3	31	0	0
	Total		341	124	465	166	152	318	542	32	0
Date	Trap number	crop/noncrop	D. suzukii♀	D. suzukii♂	Tatol	D. melanogaster♀	D. melanogaster♂	Tatol	Other Drosophila	Larvae	Pupa
9.7	T-1	crop	6	3	9	5	2	7	4	0	0
	T-2	crop	4	0	4	2	1	3	0	0	0
	T-3	crop	3	4	7	1	3	4	8	0	0
	T-4	crop	49	27	76	21	13	34	26	10	0
	L-1	noncrop	40	32	72	29	11	40	128	43	0
	L-2	noncrop	23	19	42	31	13	44	169	21	0
	Total		125	85	210	89	43	132	335	74	0
Date	Trap number	crop/noncrop	D. suzukii♀	D. suzukii♂	Tatol	D. melanogaster♀	D. melanogaster♂	Tatol	Other Drosophila	Larvae	Pupa
9.14	T-1	crop	13	9	22	34	44	78	43	3	0
	T-2	crop	6	17	23	54	41	95	61	4	0
	T-3	crop	17	8	25	41	42	83	11	0	0
	T-4	crop	6	7	13	31	47	78	31	7	0
	L-1	noncrop	31	29	60	39	31	70	83	11	0
	L-2	noncrop	27	22	49	29	41	70	79	0	0
	Total		100	92	192	228	246	474	308	25	0
Date	Trap number	crop/noncrop	D. suzukii♀	D. suzukii♂	Tatol	D. melanogaster♀	D. melanogaster♂	Tatol	Other Drosophila	Larvae	Pupa
9.21	T-1	crop	17	20	37	43	30	73	5	0	0
	T-2	crop	11	18	29	63	50	113	7	17	0
	T-3	crop	9	17	26	61	43	104	33	3	0
	T-4	crop	21	6	27	81	77	158	21	0	0
	L-1	noncrop	17	13	30	101	81	182	83	0	0
	L-2	noncrop	8	21	29	121	93	214	61	0	0
	Total		83	95	178	470	374	844	210	20	0
Date	Trap number	crop/noncrop	D. suzukii♀	D. suzukii♂	Tatol	D. melanogaster♀	D. melanogaster♂	Tatol	Other Drosophila	Larvae	Pupa
9.28	T-1	crop	6	11	17	17	8	25	0	3	0
	T-2	crop	7	8	15	21	28	49	3	0	0
	T-3	crop	11	13	24	16	7	23	7	1	0
	T-4	crop	14	6	20	10	8	18	6	3	0
	L-1	noncrop	2	7	9	15	10	25	29	0	0
	L-2	noncrop	6	5	11	33	31	64	41	1	0
	Total		46	50	96	112	92	204	86	8	0
			4714	2960	7674			8360	8066

## Sheet: Fengcheng
Date	Trap number	crop/noncrop	D. suzukii♀	D. suzukii♂	Total	D. melanogaster♀	D. melanogaster♂	Total	Other Drosophila	Larvae	Pupa
7.2	T-1	crop	1	0	1	4	4	8	3	0	0
	T-2	crop	1	2	3	12	1	13	6	0	0
	T-3	crop	0	1	1	4	3	7	7	0	0
	T-4	crop	6	0	6	5	0	5	3	1	0
	T-5	crop	3	0	3	2	3	5	10	3	0
	T-6	crop	3	0	3	2	0	2	1	1	0
	Total		14	3	17	29	11	40	30	5	0
Date	Trap number	crop/noncrop	D. suzukii♀	D. suzukii♂	Total	D. melanogaster♀	D. melanogaster♂	Total	Other Drosophila	Larvae	Pupa
7.7	T-1	crop	1	0	1	0	0	0	0	0	0
	T-2	crop	1	0	1	4	1	5	1	0	0
	T-3	crop	9	0	9	12	0	12	0	0	0
	T-4	crop	2	0	2	24	0	24	0	0	0
	T-5	crop	1	0	1	5	1	6	1	0	0
	T-6	crop	1	0	1	10	9	19	1	0	0
	L-1	noncrop	1	0	1	6	0	6	2	0	0
	L-2	noncrop	5	0	5	7	0	7	5	0	0
	Total		21	0	21	68	11	79	10	0	0
Date	Trap number	crop/noncrop	D. suzukii♀	D. suzukii♂	Total	D. melanogaster♀	D. melanogaster♂	Total	Other Drosophila	Larvae	Pupa
7.14	T-1	crop	1	0	1	5	1	6	1	0	0
	T-2	crop	0	0	0	0	0	0	0	0	0
	T-3	crop	10	0	10	30	0	30	1	1	0
	T-4	crop	5	0	5	11	14	25	7	0	0
	T-5	crop	2	1	3	30	7	37	5	0	0
	T-6	crop	1	0	1	12	2	14	12	0	0
	L-1	noncrop	14	0	14	5	2	7	5	0	0
	L-2	noncrop	166	27	193	21	19	40	5	0	0
	Total		199	28	227	114	45	159	36	1
Date	Trap number	crop/noncrop	D. suzukii♀	D. suzukii♂	Total	D. melanogaster♀	D. melanogaster♂	Total	Other Drosophila	Larvae	Pupa
7.3	T-1	crop	5	2	7	2	3	5	1	0	0
	T-2	crop	8	10	18	18	7	25	0	0	0
	T-3	crop	26	22	48	25	8	33	6	88	11
	T-4	crop	44	25	69	22	11	33	3	24	1
	T-5	crop	25	16	41	23	18	41	8	7	22
	T-6	crop	10	6	16	33	23	56	1	0	0
	L-1	noncrop	7	7	14	1	1	2	1	0	2
	L-2	noncrop	202	105	307	46	9	55	25	15	4
	Total		327	193	520	170	80	250	45	134	40
Date	Trap number	crop/noncrop	D. suzukii♀	D. suzukii♂	Total	D. melanogaster♀	D. melanogaster♂	Total	Other Drosophila	Larvae	Pupa
8.5	T-1	crop	90	44	134	50	36	86	8	0	0
	T-2	crop	102	21	123	70	30	100	5	0	0
	T-3	crop	77	13	90	49	25	74	1	10	0
	T-4	crop	41	7	48	50	44	94	2	35	0
	T-5	crop	73	47	120	96	59	155	4	0	0
	T-6	crop	60	29	89	29	15	44	7	0	0
	L-1	noncrop	404	323	727	158	103	261	14	255	0
	L-2	noncrop	382	366	748	143	83	226	39	183	0
	Total		1229	850	2079	645	395	1040	80	483	0
Date	Trap number	crop/noncrop	D. suzukii♀	D. suzukii♂	Total	D. melanogaster♀	D. melanogaster♂	Total	Other Drosophila	Larvae	Pupa
8.13	T-1	crop	133	25	158	56	116	172	0	39	0
	T-2	crop	383	101	484	646	290	936	12	0	0
	T-3	crop	51	20	71	226	115	341	3	0	0
	T-4	crop	27	16	43	201	81	282	2	60	0
	T-5	crop	49	37	86	118	78	196	11	10	0
	T-6	crop	94	50	144	117	38	155	3	0	0
	L-1	noncrop	106	197	303	207	91	298	22	0	0
	L-2	noncrop	77	96	173	212	111	323	17	0	0
	Total		920	542	1462	1783	920	2703	70	109	0
Date	Trap number	crop/noncrop	D. suzukii♀	D. suzukii♂	Total	D. melanogaster♀	D. melanogaster♂	Total	Other Drosophila	Larvae	Pupa
8.19	T-1	crop	9	17	26	49	31	80	8	213	0
	T-2	crop	7	14	21	54	47	101	1	126	0
	T-3	crop	13	23	36	39	41	80	0	101	0
	T-4	crop	14	9	23	43	57	100	13	39	0
	T-5	crop	26	31	57	61	37	98	6	116	0
	T-6	crop	11	26	37	73	81	154	2	97	0
	L-1	noncrop	63	53	116	102	149	245	17	58	0
	L-2	noncrop	59	47	106	123	169	292	26	73	0
	Total		202	220	422	544	612	1150	73	823	0
Date	Trap number	crop/noncrop	D. suzukii♀	D. suzukii♂	Total	D. melanogaster♀	D. melanogaster♂	Total	Other Drosophila	Larvae	Pupa
8.26	T-1	crop	7	13	20	142	163	305	7	5	0
	T-2	crop	5	16	21	249	216	465	5	48	0
	T-3	crop	27	47	74	83	81	164	58	98	0
	T-4	crop	13	21	34	94	121	215	33	17	0
	T-5	crop	53	61	114	294	205	499	14	7	0
	T-6	crop	21	43	64	193	163	356	5	1	0
	L-1	noncrop	47	37	84	213	209	422	32	78	0
	L-2	noncrop	63	39	102	178	139	317	43	93	0
	Total		236	277	513	1446	1297	2743	197	347	0
Date	Trap number	crop/noncrop	D. suzukii♀	D. suzukii♂	Total	D. melanogaster♀	D. melanogaster♂	Total	Other Drosophila	Larvae	Pupa
9.2	T-1	crop	19	31	50	49	66	115	0	0	0
	T-2	crop	6	19	25	103	92	195	0	0	0
	T-3	crop	23	33	56	156	47	209	7	21	0
	T-4	crop	0	6	6	83	91	174	17	17	0
	T-5	crop	11	27	38	55	72	127	21	6	0
	T-6	crop	37	49	86	103	93	196	15	0	0
	L-1	noncrop	29	51	80	102	43	145	34	43	0
	L-2	noncrop	43	32	75	59	69	128	6	61	0
	Total		168	248	416	710	573	1289	100	148	0
Date	Trap number	crop/noncrop	D. suzukii♀	D. suzukii♂	Total	D. melanogaster♀	D. melanogaster♂	Total	Other Drosophila	Larvae	Pupa
9.9	T-1	crop	3	7	10	69	73	142	0	11	0
	T-2	crop	12	14	26	73	51	124	0	21	0
	T-3	crop	9	21	30	51	59	110	2	89	0
	T-4	crop	5	17	22	43	66	109	0	27	0
	T-5	crop	21	13	34	89	78	167	4	54	0
	T-6	crop	13	22	35	81	102	183	0	0	0
	L-1	noncrop	33	19	52	102	93	195	8	69	0
	L-2	noncrop	29	13	42	119	88	207	7	103	0
	Total		125	126	251	627	610	1237	21	374	0
Date	Trap number	crop/noncrop	D. suzukii♀	D. suzukii♂	Total	D. melanogaster♀	D. melanogaster♂	Total	Other Drosophila	Larvae	Pupa
9.17	T-1	crop	3	2	5	11	21	32	6	0	0
	T-2	crop	9	8	17	20	18	38	11	2	0
	T-3	crop	7	3	10	17	14	31	7	0	0
	T-4	crop	1	3	4	6	7	13	21	0	0
	T-5	crop	3	2	5	17	11	28	6	0	0
	T-6	crop	5	6	11	9	3	12	7	0	0
	L-1	noncrop	7	4	11	14	6	20	13	7	0
	L-2	noncrop	1	3	4	8	4	12	17	1	0
	Total		36	31	67	102	84	186	88	10	0
Date	Trap number	crop/noncrop	D. suzukii♀	D. suzukii♂	Total	D. melanogaster♀	D. melanogaster♂	Total	Other Drosophila	Larvae	Pupa
9.24	T-1	crop	0	2	2	7	11	18	3	0	0
	T-2	crop	1	3	4	11	12	23	0	0	0
	T-3	crop	0	0	0	6	6	12	7	0	0
	T-4	crop	0	1	1	7	3	10	5	0	0
	T-5	crop	2	3	5	3	9	12	2	0	0
	T-6	crop	1	1	2	5	6	11	0	0	0
	L-1	noncrop	0	2	2	7	5	12	1	0	0
	L-2	noncrop	0	1	1	8	11	19	7	0	0
	Total		4	13	17	54	63	117	25	0	0
	Trap number	crop/noncrop	D. suzukii♀	D. suzukii♂	Total	D. melanogaster♀	D. melanogaster♂	Total	Other Drosophila	Larvae	Pupa
10.1	T-1	crop	0	0	0	6	7	13	6	0	0
	T-2	crop	0	0	0	11	9	20	1	0	0
	T-3	crop	0	0	0	5	8	13	0	0	0
	T-4	crop	0	0	0	3	7	10	7	0	0
	T-5	crop	0	0	0	13	9	22	5	0	0
	T-6	crop	0	0	0	14	6	20	1	0	0
	L-1	noncrop	0	0	0	7	13	20	5	0	0
	L-2	noncrop	0	0	0	2	8	10	9	0	0
	Total		0	0	0	61	67	128	34	0	0
			6962	5062	12024			22242	1618

## Sheet: Shenyang
Date	Trap number	crop/noncrop	D. suzukii♀	D. suzukii♂	Total	D. melanogaster♀	D. melanogaster♂	Total	Other Drosophila	Larvae	Pupa
7.8	L1	crop	0	0	0	5	4	9	3	0	0
	T1	crop	10	8	18	97	23	120	10	0	0
	T2	crop	1	0	1	18	3	21	3	0	0
	T3	crop	1	0	1	5	2	7	0	0	0
	Total		12	8	20	125	32	157	16	0	0
Date	Trap number	crop/noncrop	D. suzukii♀	D. suzukii♂	Total	D. melanogaster♀	D. melanogaster♂	Total	Other Drosophila	Larvae	Pupa
7.15	L1	crop	2	3	5	30	15	45	3	60	0
	T1	crop	12	6	18	32	21	53	5	12	0
	T2	crop	6	1	7	36	28	64	3	1	0
	T3	crop	9	3	12	29	29	58	14	22	0
	Total		29	13	42	127	93	220	25	95	0
Date	Trap number	crop/noncrop	D. suzukii♀	D. suzukii♂	Total	D. melanogaster♀	D. melanogaster♂	Total	Other Drosophila	Larvae	Pupa
7.22	L1	crop	45	31	76	152	133	285	23	56	0
	L2	crop	9	9	18	7	4	11	8	3	0
	T1	crop	17	5	22	24	17	41	6	6	0
	T2	crop	9	2	11	31	26	57	9	0	0
	T3	crop	2	7	9	16	22	38	2	11	0
	T4	crop	6	6	12	44	20	64	1	19	1
	Total		88	60	148	274	222	496	49	95	1
Date	Trap number	crop/noncrop	D. suzukii♀	D. suzukii♂	Total	D. melanogaster♀	D. melanogaster♂	Total	Other Drosophila	Larvae	Pupa
7.31	L1	crop	33	41	74	112	97	209	13	33	0
	L2	crop	4	11	15	4	5	9	6	0	0
	T1	crop	15	7	22	15	13	28	6	2	0
	T2	crop	5	9	14	25	22	47	4	0	0
	T3	crop	6	3	9	16	14	30	0	5	0
	T4	crop	2	5	7	38	9	47	1	0	0
	Total		65	76	141	210	160	370	30	40	0
			388	314	702			2486	240

## Sheet: Figure  S2
WFD
Date	D. suzukii	Other Drosophila	Tatol	Rrelative abundance
6.27	12	546	558	2.15	0.0215054
7.5	25	654	679	3.68	0.0368189
7.12	46	935	981	4.69	0.0468909
7.19	114	799	913	12.49	0.124863			D. suzukii Rrelative abundance
7.26	324	2651	2975	10.89	0.108908		WFD	5.61
8.2	341	5064	5405	6.31	0.0630897		FK	28.89
8.9	80	782	862	9.28	0.0928074		FC	26.91
8.16	62	866	928	6.68	0.0668103		SY	18.1
8.23	16	629	645	2.48	0.0248062
9.1	9	290	299	3.01	0.0301003
9.6	0	39	39	0	0
Average				5.61	5.60545
Variance				3.97	3.96868
FK
Date	D. suzukii	Other Drosophila	Tatol	Rrelative abundance
6.28	14	246	260	5.38	0.0538462
7.6	30	77	107	28.04	0.280374
7.13	55	239	294	18.71	0.187075
7.2	115	173	288	39.93	0.399306
8.3	355	361	716	49.58	0.49581
8.1	779	1408	2187	35.62	0.356196
8.17	920	1421	2341	39.3	0.392994
8.24	428	835	1263	33.89	0.338876
9.1	465	860	1325	35.09	0.350943
9.7	210	467	677	31.02	0.310192
9.14	192	782	974	19.71	0.197125
9.21	178	1054	1232	14.45	0.144481
9.28	96	290	386	24.87	0.248705
Average				28.89	28.8915
Variance				12.03	12.0333
FC
Date	D. suzukii	Other Drosophila	Tatol	Rrelative abundance
7.2	17	70	87	19.54	0.195402
7.7	21	89	110	19.09	0.190909
7.14	227	195	422	53.79	0.537915
7.3	520	295	815	63.8	0.638037
8.5	2079	1840	3919	53.05	0.530492
8.13	1462	3403	4865	30.05	0.300514
8.19	422	1223	1645	25.63	0.256535
8.26	513	2940	3453	14.86	0.148566
9.2	416	1389	1805	23.05	0.230471
9.9	251	1258	1509	16.63	0.166335
9.17	67	274	341	19.65	0.196481
9.24	17	142	159	10.69	0.106918
10.1	0	162	162	0	0
Average				26.91	26.91
Variance				18.71	18.7069
SY
Date	D. suzukii	Other Drosophila	Tatol	Rrelative abundance
7.8	20	173	193	10.36	0.103627
7.15	42	245	287	14.63	0.146341
7.22	148	545	693	21.36	0.213564
7.31	141	400	541	26.06	0.260628
Average				18.1	18.1025
Variance				8.19	8.06506

## Sheet: Figure  S3
WFD			FK			FC			SY
Date	Trap number	D. suzukii	Date	Trap number	D. suzukii	Date	Trap number	D. suzukii	Date	Trap number	D. suzukii
6.27	T-1	3	6.28	T-1	3	7.2	T-1	1	7.8	L1	0
	T-2	2		T-2	1		T-2	3		T1	18
	T-3	0		T-3	1		T-3	1		T2	1
	T-4	4		T-4	0		T-4	6		T3	1
	L-1	0		L-1	2		T-5	3		Average	5
	L-2	3		L-2	7		T-6	3	7.15	L1	5
	Average	2		Average	2.33333		Average	2.83333		T1	18
7.5	T-1	5	7.6	T-1	7	7.7	T-1	1		T2	7
	T-2	4		T-2	4		T-2	1		T3	12
	T-3	7		T-3	2		T-3	9		Average	10.5
	T-4	1		T-4	5		T-4	2	7.22	L1	76
	L-1	5		L-1	4		T-5	1		L2	18
	L-2	2		L-2	8		T-6	1		T1	22
	Average	4		Average	5		L-1	1		T2	11
7.12	T-1	1	7.13	T-1	2		L-2	5		T3	9
	T-2	13		T-2	0		Average	2.625		T4	12
	T-3	5		T-3	1	7.14	T-1	1		Average	24.6667
	T-4	3		T-4	2		T-2	0	7.31	L1	74
	L-1	24		L-1	8		T-3	10		L2	15
	L-2	0		L-2	42		T-4	5		T1	22
	Average	7.66667		Average	9.16667		T-5	3		T2	14
7.19	T-1	26	7.2	T-1	13		T-6	1		T3	9
	T-2	38		T-2	12		L-1	14		T4	7
	T-3	4		T-3	32		L-2	193		Average	23.5
	T-4	28		T-4	3		Average	28.375
	L-1	14		L-1	34	7.3	T-1	7
	L-2	4		L-2	21		T-2	18		Average/week	15.92
	Average	19		Average	19.1667		T-3	48
7.26	T-1	26	8.3	T-1	38		T-4	69
	T-2	48		T-2	60		T-5	41
	T-3	98		T-3	71		T-6	16		WFD	FK	FC	SY
	T-4	67		T-4	49		L-1	14		2	2.33	2.83	5
	L-1	56		L-1	33		L-2	307		4	5	2.63	10.5
	L-2	29		L-2	104		Average	65		7.67	9.17	28.38	24.67
	Average	54		Average	59.1667	8.5	T-1	134		19	19.17	65	23.5
8.2	T-1	226	8.1	T-1	92		T-2	123		54	59.17	259.88
	T-2	12		T-2	163		T-3	90		56.67	129.83	182.75
	T-3	22		T-3	95		T-4	48		13.33	153.33	52.75
	T-4	47		T-4	65		T-5	120		10.33	71.33	64.13
	L-1	18		L-1	228		T-6	89		2.67	77.5	52
	L-2	15		L-2	136		L-1	727		1.5	35	31.38					Average/week
	Average	56.6667		Average	129.833		L-2	748		0	32	8.38				WFD	15.56
8.9	T-1	7	8.17	T-1	126		Average	259.875			29.67	2.13				FK	49.19
	T-2	8		T-2	291	8.13	T-1	158			16	0				FC	57.86
	T-3	10		T-3	290		T-2	484	Average/week	15.5609	49.1923	57.8646	15.9175			SY	15.92
	T-4	13		T-4	51		T-3	71
	L-1	21		L-1	60		T-4	43
	L-2	21		L-2	102		T-5	86
	Average	13.3333		Average	153.333		T-6	144
8.16	T-1	8	8.24	T-1	42		L-1	303
	T-2	4		T-2	143		L-2	173
	T-3	25		T-3	29		Average	182.75
	T-4	3		T-4	82	8.19	T-1	26
	L-1	22		L-1	95		T-2	21
	L-2	0		L-2	37		T-3	36
	Average	10.3333		Average	71.3333		T-4	23
8.23	T-1	0	9.1	T-1	255		T-5	57
	T-2	0		T-2	69		T-6	37
	T-3	1		T-3	27		L-1	116
	T-4	7		T-4	60		L-2	106
	L-1	7		L-1	54		Average	52.75
	L-2	1		L-2	0	8.26	T-1	20
	Average	2.66667		Average	77.5		T-2	21
9.1	T-1	4	9.7	T-1	9		T-3	74
	T-2	0		T-2	4		T-4	34
	T-3	0		T-3	7		T-5	114
	T-4	5		T-4	76		T-6	64
	L-1	0		L-1	72		L-1	84
	L-2	0		L-2	42		L-2	102
	Average	1.5		Average	35		Average	64.125
9.6	T-1	0	9.14	T-1	22	9.2	T-1	50
	T-2	0		T-2	23		T-2	25
	T-3	0		T-3	25		T-3	56
	T-4	0		T-4	13		T-4	6
	L-1	0		L-1	60		T-5	38
	L-2	0		L-2	49		T-6	86
	Average	0		Average	32		L-1	80
			9.21	T-1	37		L-2	75
				T-2	29		Average	52
		15.59		T-3	26	9.9	T-1	10
				T-4	27		T-2	26
				L-1	30		T-3	30
				L-2	29		T-4	22
				Average	29.6667		T-5	34
			9.28	T-1	17		T-6	35
				T-2	15		L-1	52
				T-3	24		L-2	42
				T-4	20		Average	31.375
				L-1	9	9.17	T-1	5
				L-2	11		T-2	17
				Average	16		T-3	10
							T-4	4
							T-5	5
				Average/week	49.19		T-6	11
							L-1	11
							L-2	4
							Average	8.375
						9.24	T-1	2
							T-2	4
							T-3	0
							T-4	1
							T-5	5
							T-6	2
							L-1	2
							L-2	1
							Average	2.125
						10.1	T-1	0
							T-2	0
							T-3	0
							T-4	0
							T-5	0
							T-6	0
							L-1	0
							L-2	0
							Average	0
							Average/week	57.96

## Sheet: Figure  S4
WFD
Date	D. suzukii♀	D. suzukii♂	Tatol	Percentage of ♀
6.27	6	6	12	0.5
7.5	12	13	25	0.48
7.12	15	31	46	0.326087
7.19	63	51	114	0.552632
7.26	168	156	324	0.518519
8.2	280	61	341	0.821114
8.9	45	35	80	0.5625
8.16	56	6	62	0.903226
8.23	14	2	16	0.875
9.1	6	3	9	0.666667
9.6	0	0	0	.				Percentage of ♀
Average				0.62	0.620574		WFD	62.06
Variance				0.19	0.190436		FK	62.18
							FC	59.69
FK							SY	58.65
Date	D. suzukii♀	D. suzukii♂	Tatol	Percentage of ♀
6.28	13	1	14	0.928571
7.6	23	7	30	0.766667
7.13	34	21	55	0.618182
7.2	66	49	115	0.573913
8.3	164	191	355	0.461972
8.1	328	451	779	0.421053
8.17	718	202	920	0.780435
8.24	316	112	428	0.738318
9.1	341	124	465	0.733333
9.7	125	85	210	0.595238
9.14	100	92	192	0.520833
9.21	83	95	178	0.466292
9.28	46	50	96	0.479167
Average				0.63	0.621844
Variance				0.16	0.155417
FC
Date	D. suzukii♀	D. suzukii♂	Tatol	Percentage of ♀
7.2	14	3	17	0.823529
7.7	21	0	21	1
7.14	199	28	227	0.876652
7.3	327	193	520	0.628846
8.5	1229	850	2079	0.59115
8.13	920	542	1462	0.629275
8.19	202	220	422	0.478673
8.26	236	277	513	0.460039
9.2	168	248	416	0.403846
9.9	125	126	251	0.498008
9.17	36	31	67	0.537313
9.24	4	13	17	0.235294
10.1	0	0	0
Average				0.6	0.596885
Variance				0.21	0.214959
SY
Date	D. suzukii♀	D. suzukii♂	Tatol	Percentage of ♀
7.8	12	8	20	0.6
7.15	29	13	42	0.690476
7.22	88	60	148	0.594595
7.31	65	76	141	0.460993
Average				0.59	0.586516
Variance				0.09	0.0945354

## Sheet: Figure  S5
Week	WFD	FK	FC	SY
1	2	2.33	2.83	5
2	4	5	2.63	10.5
3	7.67	9.17	28.38	24.67
4	19	19.17	65	23.5
5	54	59.17	259.88	0
6	56.67	129.83	182.75	0
7	13.33	153.33	52.75	0
8	10.33	71.33	64.13	0
9	2.67	77.5	52	0
10	1.5	35	31.38	0
11	0	32	8.38	0
12	0	29.67	2.13	0
13	0	16	0	0
14	0	0	0	0
15	0	0	0	0
16	0	0	0	0
17	0	0	0	0

## Sheet: Figure  S6
WFD
Date	Trap	D. suzukii	Other Drosophila	Tatol	Rrelative abundance
6.27	Fields	2.25	92.75	95	0.0236842
7.5	Fields	4.25	134.5	138.75	0.0306306
7.12	Fields	5.5	162.25	167.75	0.0327869
7.19	Fields	24	158.5	182.5	0.131507
7.26	Fields	56.75	483.25	540	0.105093
8.2	Fields	77	834.5	911.5	0.0844761
8.9	Fields	9.5	117	126.5	0.0750988
8.16	Fields	10	143.25	153.25	0.0652529		Fields	Woods/Wild bushes
8.23	Fields	2	97.75	99.75	0.0200501		6.08	6.69
9.1	Fields	2.25	55.25	57.5	0.0391304
9.6	Fields	0	5	5	0
	Average				0.060771
6.27	woods/wild bushes	1.5	87.5	89	0.0168539
7.5	woods/wild bushes	4	58	62	0.0645161
7.12	woods/wild bushes	12	143	155	0.0774194
7.19	woods/wild bushes	9	82.5	91.5	0.0983607
7.26	woods/wild bushes	42.5	359	401.5	0.105853
8.2	woods/wild bushes	16.5	854	870.5	0.0189546
8.9	woods/wild bushes	21	157	178	0.117978
8.16	woods/wild bushes	11	146.5	157.5	0.0698413
8.23	woods/wild bushes	4	119	123	0.0325203
9.1	woods/wild bushes	0	34.5	34.5	0
9.6	woods/wild bushes	0	9.5	9.5	0
	Average				0.0669219
FK
Date	Trap	D. suzukii	Other Drosophila	Tatol	Rrelative abundance
6.28	Fields	1.25	51.75	53	0.0235849
7.6	Fields	4.5	15	19.5	0.230769
7.13	Fields	1.25	29.25	30.5	0.0409836
7.2	Fields	15	11.75	26.75	0.560748
8.3	Fields	54.5	50.25	104.75	0.520286
8.1	Fields	103.75	62.5	166.25	0.62406		Fields	Woods/Wild bushes
8.17	Fields	189.5	27.75	217.25	0.872267		40.55	24.01
8.24	Fields	74	33.5	107.5	0.688372
9.1	Fields	102.75	111	213.75	0.480702
9.7	Fields	24	21.5	45.5	0.527473
9.14	Fields	20.75	120	140.75	0.147425
9.21	Fields	29.75	128.5	158.25	0.187994
9.28	Fields	19	32.75	51.75	0.36715
	Average				0.405524
6.28	woods/wild bushes	4.5	19.5	24	0.1875
7.6	woods/wild bushes	6	8.5	14.5	0.413793
7.13	woods/wild bushes	25	61	86	0.290698
7.2	woods/wild bushes	27.5	63	90.5	0.303867
8.3	woods/wild bushes	118.5	80	198.5	0.596977
8.1	woods/wild bushes	182	579	761	0.239159
8.17	woods/wild bushes	81	655	736	0.110054
8.24	woods/wild bushes	66	350.5	416.5	0.158463
9.1	woods/wild bushes	27	208	235	0.114894
9.7	woods/wild bushes	57	190.5	247.5	0.230303
9.14	woods/wild bushes	54.5	151	205.5	0.265207
9.21	woods/wild bushes	29.5	270	299.5	0.0984975
9.28	woods/wild bushes	10	79.5	89.5	0.111732
	Average				0.240088
FC
Date	Trap	D. suzukii	Other Drosophila	Tatol	Rrelative abundance
7.2	Fields	5.5	11.67	17.17	0.320326
7.7	Fields	2.5	11.5	14	0.178571
7.14	Fields	3.33	23	26.33	0.126472		Fields	Woods/Wild bushes
7.3	Fields	33.17	35.33	68.5	0.484234		22.9	34.8
8.5	Fields	100.67	96.67	197.34	0.510135
8.13	Fields	164.33	352.17	516.5	0.318161
8.19	Fields	33.33	107.17	140.5	0.237224
8.26	Fields	54.5	354.33	408.83	0.133307
9.2	Fields	43.5	179.33	222.83	0.195216
9.9	Fields	26.17	140.17	166.34	0.157328
9.17	Fields	8.67	35.33	44	0.197045
9.24	Fields	2.33	17.17	19.5	0.119487
10.1	Fields	0	19.67	19.67	0
	Average				0.229039
7.7	woods/wild bushes	3	10	13	0.230769
7.14	woods/wild bushes	103.5	28.5	132	0.784091
7.3	woods/wild bushes	160.5	41.5	202	0.794554
8.5	woods/wild bushes	737.5	270	1007.5	0.73201
8.13	woods/wild bushes	238	330	568	0.419014
8.19	woods/wild bushes	111	290	401	0.276808
8.26	woods/wild bushes	93	407	500	0.186
9.2	woods/wild bushes	77.5	106.5	184	0.421196
9.9	woods/wild bushes	47	208.5	255.5	0.183953
9.17	woods/wild bushes	7.5	31	38.5	0.194805
9.24	woods/wild bushes	1.5	19.5	21	0.0714286
10.1	woods/wild bushes	0	22	22	0
	Average				0.347974
SY
Date	Trap	D. suzukii	Other Drosophila	Tatol	Rrelative abundance		Fields	Woods/Wild bushes
7.8	Fields	0	12	12	0		14.77	17.72
7.15	Fields	5	48	53	0.0943396
7.22	Fields	47	163.5	210.5	0.223278
7.31	Fields	44.5	118.5	163	0.273006
	Average				0.147656
7.8	woods/wild bushes	6.67	53.67	60.34	0.11054
7.15	woods/wild bushes	12.33	65.67	78	0.158077
7.22	woods/wild bushes	13.5	54.5	68	0.198529
7.31	woods/wild bushes	13	40.75	53.75	0.24186
	Average				0.177252

## Sheet: Figure  S7
Week	Cherry（WFD）	Raspberry（FK）	Blueberry（FC）
1	0	0	0
2	0	0	0		Raspberry	Blueberry	Cherry
3	0	0.003	0		0.871	0.05	0.014
4	0.243	0.005	0
5	0	0.002	0
6	0	0.614	0.288
7	0	1.13	0.564
8	0	1.068	0
9	0	0.953	0
10	0	1.826	0
11	0	2.242	0
12	0	2.448	0
13	0	1.225	0
14	0	1.304	0
15	0	1.478	0
16	0	0.501	0
17	0	0	0
Average	0.0142941	0.870529	0.0501176

[truncated: 1 more sheets: Figure  S8]
